# Supplementary material for: BMI1s interact with condensin complexes to regulate chromatin 3D structure and gene expression in Arabidopsis
Source: aBIOTECH. 2025 Feb 17;6(3):424–40. doi: 10.1007/s42994-025-00202-x (PMC12454742; doi:10.1007/s42994-025-00202-x)
Supplement: Supplementary file 2 — Supplementary file2 (XLSX 10 KB) [file 42994_2025_202_MOESM2_ESM.xlsx]

## Sheet: Sheet1
Purpose	Primers	Gene	Sequence (5' to 3')
Genotype	cap-d2-LP	CAP-D2	AAAACCAAGACCATGGAATCC
	cap-d2-RP	CAP-D2	ACACGTGGAGGAAAGTAGGTG
	cap-d3-LP	CAP-D3	TGGTTTGAAAATGGTTGCTTC
	cap-d3-RP	CAP-D3	AGCGATAGAAGGAATCGAAGG
	cap-h-LP	CAP-H	TGGAGGTTGATGAGATTCCTG
	cap-h-RP	CAP-H	TCGAAAAACAAAAGGTATGCG
	cap-h2-LP	CAP-H2	CTGGAGGCTTGACAAATTGAC
	cap-h2-RP	CAP-H2	CTTTTTCTTTTTGGGGGTTTG
Interaction	CAP-H-F	CAP-H	TTTGTACAAAAAAGCAGGCTGCGGCCGCATGGATGAATCCTTAACTCC
	CAP-H-R	CAP-H	TGTACAAGAAAGCTGGGTCTGGCGCGCCTCAGGCAAGGTGTATTGTTAG
	p407 CAP-H F	CAP-H	TGTACAAAAAAGCAGGCTGCGaaTTcATGGATGAATCCTTAACTCC
	p407 CAP-H-nst R	CAP-H	TTGTACAAGAAAGCTGGGTCgGaTcCGGCAAGGTGTATTGTTAGATC
	CAP-H2-F	CAP-H2	TTTGTACAAAAAAGCAGGCTGCGGCCGCATGACCAGTCACGGTGGCGG
	CAP-H2-R	CAP-H2	TGTACAAGAAAGCTGGGTCTGGCGCGCCTCACAATTTCCCCAAAGATTTTTC
	p321-CAP-H2-nst F	CAP-H2	GAAATTGGGCGCGCCAGACCCAGCTTTCTTG
	p321-CAP-H2-nst R	CAP-H2	TCTGGCGCGCCCAATTTCCCCAAAGATTTTTC
	BMI1A-MYC F	BMI1A	AGCTTCTGCAGGGGCCCGGGGTCGACATGGAAGGAGACATGGTGGC
	BMI1A-MYC R	BMI1A	TGCTCCATGGTACCGGATCCACTAGTGTTGTTGCATTCAGGGAGCTTC
	CAP-D2-F	CAP-D2	TTTGTACAAAAAAGCAGGCTGCGGCCGCATGGCTCCTCCCTTTGTATTC
	CAP-D2-R	CAP-D2	TGTACAAGAAAGCTGGGTCTGGCGCGCCTTAACTTCTACTTCCTGACC
	CAP-D3-F	CAP-D3	TTTGTACAAAAAAGCAGGCTGCGGCCGCATGGATGAAGAGCTTCTGCTC
	CAP-D3-R	CAP-D3	TGTACAAGAAAGCTGGGTCTGGCGCGCCCTAACTCTCATCATCAGACATG
RT-qPCR	CYP94B3-RT-F	CYP94B3	CCGAGGGTTTGTGTAGGGAA
	CYP94B3-RT-R	CYP94B3	TCTTCACCTTAAGCCCACCA
	RGL3-RT-F	RGL3	GTTTGACCCGGTTAACCTCG
	RGL3-RT-R	RGL3	CGATGCAGCGATTAGAGGTT
	PP2A-RT-F	PP2A	CAGCAACGAATTGTGTTTGG
	PP2A-RT-R	PP2A	AAATACGCCCAACGAACAAA
