# Supplementary material for: BMI1s interact with condensin complexes to regulate chromatin 3D structure and gene expression in Arabidopsis
Source: aBIOTECH. 2025 Feb 17;6(3):424–40. doi: 10.1007/s42994-025-00202-x (PMC12454742; doi:10.1007/s42994-025-00202-x)
Supplement: Supplementary file 3 — Supplementary file3 (XLSX 10 KB) [file 42994_2025_202_MOESM3_ESM.xlsx]

## Sheet: Sheet1
Deposited Data
RNA-seq data	This paper	PRJEB67305
ChIP-seq data	This paper	PRJEB67305
Hi-C data	This paper	PRJEB67305
RNA-seq data for Col-0	Yang et al. 2022	PRJNA780072
H3K27me3 ChIP-seq data for Col-0	Yang et al. 2024	PRJEB56020
Hi-C data for bmi1abc and Col-0	Yin et al., 2023	PRJEB52473
TAIR10 Arabidopsis annotation	TAIR	ftp://ftp.arabidopsis.org/home/tair/Genes/TAIR10_genome_release/
Software and Algorithms
fastp	Chen et al. 2018	https://github.com/OpenGene/fastp
HISAT2	Pertea et al. 2016; Kim et al. 2019	http://daehwankimlab.github.io/hisat2/
Samtools	Danecek et al. 2021	https://github.com/samtools/samtools
StringTie	Pertea et al. 2016	http://ccb.jhu.edu/software/stringtie/index.shtml
DEseq2	Love, Huber, and Anders 2014	https://www.bioconductor.org/packages/release/bioc/html/DESeq2.html
Bowtie2	Langmead and Salzberg 2012	https://bowtie-bio.sourceforge.net/bowtie2/index.shtml
PICARD	\	http://broadinstitute.github.io/picard/
sicer	Zang et al. 2009	https://zanglab.github.io/SICER2/
ChIPpeakAnno	Zhu et al. 2010	https://www.bioconductor.org/packages/release/bioc/html/ChIPpeakAnno.html
Seqplots	Stempor and Ahringer 2016	https://bioconductor.org/packages/3.8/bioc/html/seqplots.html
HiCdatR	Schmid, Grob, and Grossniklaus 2015	https://github.com/MWSchmid/HiCdat
HiC-Pro	Servant et al. 2015	https://github.com/nservant/HiC-Pro
HiCExplorer	Ramirez et al. 2018	https://hicexplorer.readthedocs.io/en/latest/#
HiCPlotter	Akdemir and Chin 2015	https://github.com/kcakdemir/HiCPlotter
GENOVA	van der Weide et al. 2021	https://github.com/robinweide/GENOVA
